# Supplementary material for: Hantavirus Seroprevalence in the Population of Saint Petersburg and the Leningrad Region, Russia
Source: Viruses. 2026 Jun 6;18(6):652. doi: 10.3390/v18060652 (PMC13307824; doi:10.3390/v18060652)
Supplement: Supplementary file 1 [file viruses-18-00652-s001.zip]

Archive with 1 entries (1 files):
- viruses-4345626-supplementary.pdf
